# Supplementary material for: A SNP Mutation in Homeodomain-DDT (HD-DDT) Transcription Factor Results in Multiple Trichomes (mt) in Cucumber (Cucumis sativus L.)
Source: Genes (Basel). 2021 Sep 23;12(10):1478. doi: 10.3390/genes12101478 (PMC8536133; doi:10.3390/genes12101478)
Supplement: Supplementary file 1 [file genes-12-01478-s001.zip]

Archive with 1 entries (1 files):
- genes-1281735-supplementary.pdf
